# Supplementary material for: A Closer Look at Potential Underlying Factors Related to Possible Disparity Between Sexes in Delayed Cerebral Ischemia After Aneurysmal Subarachnoid Hemorrhage
Source: J Clin Med. 2025 Sep 27;14(19):6856. doi: 10.3390/jcm14196856 (PMC12525044; doi:10.3390/jcm14196856)
Supplement: Supplementary file 1 [file jcm-14-06856-s001.zip]

Archive with 1 entries (1 files):
- jcm-3826757-supplementary.pdf
